# Supplementary material for: Catalytic isoforms of AMP-activated protein kinase differentially regulate IMPDH activity and photoreceptor neuron function
Source: JCI Insight. 2024 Jan 16;9(4):e173707. doi: 10.1172/jci.insight.173707 (PMC11143937; doi:10.1172/jci.insight.173707)
Supplement: Supporting data values [file jciinsight-9-173707-s103.xlsx]

## Sheet: 1A
Prkaa1	Prkaa2
11.0089	75.5722
11.1759	93.2485
13.2419	94.8052
11.895	94.95

## Sheet: 1B
Prkaa1	Prkaa2
16.6851	0
19.1644	0.14856
20.1899	0.34005
19.4049	0.66914
24.8494	0.41764
24.9144	0.27806
24.4772	0.48538
21.8127	0.18407

## Sheet: 1C
Prkaa1	Prkaa2
55.9016	51.7616
57.1541	49.1797
53.0892	49.32
51.5008	47.5575
55.0782	48.8956
53.7433	47.6525

## Sheet: 1F
	Prkaa1	Prkaa2
Rod	0.0937978	0.171753
Bipolar	0.0784681	0.295877
Amacrine	0.106232	0.357814
Cone	0.0405677	0.126027
Muller	0.0391385	0.151857

## Sheet: 1G
	Prkaa1	Prkaa2
Cones	0.364093	0.809912
RGC	0.458057	0.918128
Amacrine	0.300633	1.05095
Muller	0.303878	0.601829
RPE	0.338976	0.32012
Bipolar	0.269831	0.816426
Rod	0.446691	1.78215
Horizontal	0.342408	0.65226
Vascular	0.410176	0.630323
Myeloid	0.323809	0.358415
Astrocyte	0.370752	0.699044

## Sheet: 1H
	Prkaa1	Prkaa2
Enteric neurons	0.336252	0.189399
Neural crest-like glia	0.120015	0.0470394
Oligodendrocytes	0.181511	0.0510399
Cholinergic, monoaminergic and peptidergic neurons	0.264546	0.270724
Telencephalon projecting neurons	0.121155	0.328727
Telencephalon interneurons	0.117998	0.30497
Di- and mesencephalon neurons	0.199178	0.378632
Immature neural	0.0684123	0.141191
Hindbrain neurons	0.392429	0.387405
Spinal cord neurons	0.0983839	0.171404
Astroependymal cells	0.162344	0.112564
Cerebellum neurons	0.074786	0.110253
Vascular cells	0.176241	0.0580172
Immune cells	0.0589731	0.0112339
Sympathetic neurons	0.31273	0.216077
Peripheral sensory neurons	0.532744	0.407092

## Sheet: 1I
	Prkaa1	Prkaa2
T_Memory CD4	0.334611	0
NK	0.543735	0
T_Naive CD4	0.282257	0
B	0.293635	0
Mono_FCGR3A	0.242848	0
RBC	0.0673315	0
Mono_CD14	0.268342	0.00051477
T_CD8	0.401229	0.00032363
pDC	0.160245	0
Platelet	0.297402	0
cDC	0.198575	0

## Sheet: 1J
Bipolar	Muller	Amacrine	Cone	Rod	Rod	Amacrine	Bipolar	Cones	RGC	Muller	Horizontal	Astrocyte	Vascular	Telencephalon projecting neurons	Telencephalon interneurons	Immature neural	Di- and mesencephalon neurons	Spinal cord neurons	Cerebellum neurons	Cholin-, monoamin-, peptid-ergic neurons	Hindbrain neurons	Peripheral sensory neurons	Astroependymal cells	Sympathetic neurons	Enteric neurons	Neural crest-like glia	Vascular cells	Oligodendrocytes	Immune cells	RBC	pDC	cDC	FCG3RA Monocytes	CD14 Monocytes	CD4 Naive T Cells	B Cells	Platelet	CD4 Memory T Cells	CD8 T Cells	NK
-1.78972	-1.71979	-1.66197	-1.42761	-0.808201	-1.9724	-1.77207	-1.56233	-1.13207	-0.987639	-0.962924	-0.910149	-0.897021	-0.607807	-1.36885	-1.2991	-0.947218	-0.893676	-0.743055	-0.504178	-0.0321065	0.0181241	0.379905	0.491758	0.513511	0.796165	1.18864	1.4532	1.6496	1.69966	1.56123	2.03194	2.13175	2.22039	2.24073	2.28368	2.29991	2.30511	2.35245	2.41032	2.53384

## Sheet: 2F
Scotopic A
Intensity (dB)	Prkaa1F/F								Prkaa1-Rhod/-Rhod
-60	-8.5	8.2	6.1	-5.7	16.7	0.4	-25.7		0.9	-3.7	13.7	5.6	14.9	5.3	60.8	-2.9
-40	-10.1	-5.2	0	4.8	-2	5.1	-5.4		15.9	-2.1	2.9	9.1	-1.8	19.2	1.5	0.7
-28	-9.3	29.8	18.3	2.1	12	8.7	0		10.8	14.5	-7.3	-2.5	3.6	-9.9	7.7	6.8
-20	5.7	19.1	6.5	27.6	33.8	-0.6	27.4		0.2	17.2	4.7	10.3	27.7	-2.1	27.4	15
-16	10.6	34	46.7	39.8	21.3	19.7	35		38.8	5.9	30.5	24.4	56.6	30.5	33.6	6.6
-10	78.7	73.8	90	79.5	101.2	88.2	119.5		105.6	114.3	74.6	105.5	120.6	68.7	82.2	113.1
-4	87.7	111.9	135.7	118.6	158.1	110.7	176.7		196.7	149.5	125.1	167	179.1	112.2	135.9	140.5
0	120.5	131.8	199.2	144	213.4	176.5	211.4		238.1	181.3	148.3	204.7	212.1	119.4	173.1	186
5	151.8	149.4	246	177.8	271.6	258	235.4		285.5	240.9	192.3	237.7	301.5	179.4	203.4	230.7
Scotopic B
Intensity (dB)	Prkaa1F/F								Prkaa1-Rhod/-Rhod
-60	92.1	27.8	34.8	41.6	52.1	0	32.6		15.8	56.7	31.5	38.5	27.6	26.1	86.6	39.5
-40	34	75.4	44	66.8	120.7	96.7	158.2		53.2	94.9	76.4	54	49.5	34.2	46.3	47.2
-28	125.4	100.6	108	157.9	135.7	131.9	187.5		151.6	141.4	110.4	98.3	172.1	136.1	124.9	145
-20	167.9	175.6	191.8	212.6	266.5	167.3	272.7		262.4	265	189.3	152.7	285.2	243	203.1	236.9
-16	206.9	199.4	235	264.5	343.4	225	321.2		309.4	299.4	217.6	212.4	324.1	281.1	245.6	275.1
-10	249.7	254.3	313.4	305	408.6	295.6	365.2		384.8	372.7	275.7	304.8	390.2	344.5	332.9	324.9
-4	282.7	309.9	406.8	422.2	510.8	372.9	450.1		524.2	450.5	342.7	372.8	498.6	407.9	383.7	383.2
0	313.6	339.7	472.2	478.9	586.2	461.7	464.4		577.1	454.9	381.2	459.5	553.7	420	427.3	449.4
5	343.6	349.5	552.9	493.4	636.2	578.7	526.8		624.8	517	434.5	539.4	649.5	458.1	478.6	480

## Sheet: 2H
Scotopic A
Intensity (dB)	Prkaa2F/F										Prkaa2-Rhod/-Rhod
-60	-2.1	12.3	9.5	13.8	-7.4	17.1	16.1	4.5	24.4		13.4	-3.1	22.4	-2.7	8.4	3.7	1.6
-40	36.5	16.3	-4.6	20.6	0.9	14	1.6	12.9	-6.6		1.4	2.5	24.7	23.5	15.6	-8	-4.5
-28	7.5	25.4	9.1	4.4	8.8	8.3	4.9	5.5	-0.1		8.3	33.9	-8.8	32.1	9.8	2.8	0.1
-20	5.7	2.2	25.2	7.2	4.4	15	9.6	7.4	29.2		14.5	6.5	12.8	27.7	13.7	28.9	11.1
-16	38.3	13.8	52.3	53.7	54.7	41.6	37.1	21.3	34.4		33.2	48.1	25.8	34.8	15.4	3.8	35.6
-10	88	85.9	117.7	83.1	126.4	69.8	76.8	62.7	119.6		70.7	39.1	73.1	93.2	47.2	48.1	74.8
-4	150.4	111.2	154.7	126.9	170.5	108.5	113.9	109.9	158.4		98.7	83.8	74.2	149.9	90	72.6	88.3
0	168.9	161.8	220.9	180.6	218.9	153.3	169.7	141.9	228		126.1	111.1	133.5	178.6	120.6	132.8	132.8
5	230.4	198.4	269.1	205.3	302.1	216.6	242.3	192	272.3		200.6	151.8	154.5	229.9	145.6	158.1	184
Scotopic B
Intensity (dB)	Prkaa2F/F										Prkaa2-Rhod/-Rhod
-60	40.2	70.4	9.3	47.4	11.5	28.9	24.6	13	33.8		27.4	32.1	36.1	30.1	34.2	16.1	58
-40	67.4	56.2	59	54.3	91.7	66.7	59	43.9	46.1		57.8	32.1	30.5	64.7	13.6	78.8	26.4
-28	91.8	169.4	145.5	91.4	184.4	111.9	94.7	67.9	172		106.4	61.7	78.7	128	73.7	102.4	103.8
-20	204.2	211	230	196.7	291	198.2	146.5	123.6	268.2		185.8	135.5	149.2	222.9	146.7	116	176.2
-16	244.3	233.3	279	276.3	321.6	247.4	197.4	170.4	301.3		209.7	172.4	189	273.9	162	157.2	195.4
-10	343.5	304.5	344.9	390.5	430.2	361.7	301.1	231.3	384		302.2	206.9	246	309.5	203.3	233.6	240.8
-4	425.6	373	435.5	443.9	518.1	468.9	369.7	296.5	469.3		359.9	260.2	280.4	383.4	256.5	293.9	303.8
0	466.8	417.8	483.5	459.9	561.6	529.8	444.3	341.9	538.4		413.6	299.6	342	400.9	314.3	329.1	335.3
5	558.7	482	565.6	522.8	675.2	600.5	537.8	393.5	566.5		477	336.5	386.5	510	322.4	388	406.2

[truncated: 38 more sheets: 3A, 3B, 3C, 3D, 3E, 3F, 3G, 3H, 3I, 3J, 3K, 4E, 4F, 5B, 5C, 5D, 5E, 5F, 5G, 6C …]
